# Supplementary material for: CSMD1 Shows Complex Patterns of Somatic Copy Number Alterations and Expressions of mRNAs and Target Micro RNAs in Esophageal Squamous Cell Carcinoma
Source: Cancers (Basel). 2022 Oct 13;14(20):5001. doi: 10.3390/cancers14205001 (PMC9599939; doi:10.3390/cancers14205001)
Supplement: Supplementary file 1 [file cancers-14-05001-s001.zip]

Archive with 14 entries (14 files):
- S Fig 1a E1782 CN AI  CSMD1 SNP array Feb 14 2022 v2.pdf
- S Fig 1b E1635 CN AI CSMD1 SNP array Feb 14 2022 v2.pdf
- S Fig 1c CN AI on E1575 CSMD1 on SNP array Feb 14 2022 v2.pdf
- S-Table 1 ESCC clinical characteristics risk facotrs May 27 2022.xls
- S-Table 2 probes for CSMD1 exp in EC using qRT_PCR May 27 2022.xls
- S-Table 3 somatic alterations on CSMD1 in 56 ESCC May 27 2022.xls
- S-Table 6a corr CN and mRNA Mar 21 2022.xlsx
- S-Table 6b corr CN and miRNA in ESCC Mar 21 2022.xlsx
- S-Table 6c corr miR and mRNA Mar 21 2022.xlsx
- S-Table 5 Expression of CSMD1 target miRNA Oct 4 2022.xls
- S Fig 1d E0387 GE003 CSMD1 SNP array Oct 2022.pdf
- S Fig 1e E0410 GE059 CSMD1 SNP array Oct 2022.pdf
- S Table 4 mRNA exp in CSMD1 FINAL.xlsx
- S-Table 7ab mRNA_miR in EC w_wo DNA changes  FINAL.xls
