# Supplementary material for: CSMD1 Shows Complex Patterns of Somatic Copy Number Alterations and Expressions of mRNAs and Target Micro RNAs in Esophageal Squamous Cell Carcinoma
Source: Cancers (Basel). 2022 Oct 13;14(20):5001. doi: 10.3390/cancers14205001 (PMC9599939; doi:10.3390/cancers14205001)
Supplement: Supplementary file 1 [file cancers-14-05001-s001.zip › S-Table 1 ESCC clinical characteristics risk facotrs May 27 2022.xls]

## Sheet: Sheet1
		S-Table 1		Clinical characteristics and risk factors in ESCC
	Case	Age/	Tumor	tumor stage/	tumor	FH of UGI**	Smoking	Alcohol	survival	Survival
No	ID	gender*	location	grade	metastasis	cancer		drinking		months
1	E0362	52 / M	Middle	1 / 2	Yes	Yes	Yes	Yes	Alive	57.1475
2	E0381	69 / M	Upper	2 / 3	No	Yes	No	No	Deceased	23.8689
3	E0387	55 / M	Lower	2 / 3	No	Yes	Yes	Yes	Alive	53.7049
4	E0410	42 / M	Upper	3 / 3	No	Yes	Yes	Yes	Deceased	23.8361
5	E0742	61 / M	Middle	2 / 3	Yes	Yes	Yes	Yes	Deceased	16.459
6	E0746	52 / M	Lower	2 / 2	No	Yes	Yes	Yes	Alive	49.3115
7	E0796	64 / M	Middle	1 / 3	Yes	No	Yes	Yes	Alive	40.2951
8	E0822	71 / F	Lower	2 / 3	Yes	No	No	No	Deceased	25.0164
9	E0844	69 / M	Middle	3 / 3	Yes	No	Yes	Yes	Deceased	4.95082
10	E1179	58 / M	Middle	2 / 3	Yes	Yes	Yes	Yes	Deceased	53.1803
11	E1195	56 / M	Middle	2 / 3	Yes	No	Yes	Yes	Alive	30.0656
12	E1210	52 / M	Middle	2 / 3	No	No	Yes	Yes	Deceased	43.541
13	E1242	43 / F	Middle	2 / 2	Yes	No	No	No	Deceased	3.21311
14	E1256	65 / F	Middle	2 / 3	No	No	No	No	Alive	35.6393
15	E1293	60 / M	Lower	2 / 3	Yes	Yes	No	No	Deceased	3.31148
16	E1400	59 / M	Middle	3 / 3	Yes	No	Yes	Yes	Deceased	9.11475
17	E1415	64 / M	Middle	1 / 3	Yes	No	Yes	Yes	Deceased	44.5574
18	E1416	67 / M	Lower	1 / 3	No	No	Yes	Yes	Alive	57.6066
19	E1435	61 / M	Lower	2 / 3	No	No	Yes	No	Alive	27.6393
20	E1450	39 / M	Middle	3 / 3	Yes	No	Yes	Yes	Unknown	Unknown
21	E1451	58 / M	Middle	2 / 3	No	Yes	No	No	Alive	22.2295
22	E1475	56 / M	Lower	2 / 3	Yes	No	No	No	Deceased	10.5246
23	E1507	62 / F	Middle	2 / 3	Yes	No	No	No	Deceased	21.5082
24	E1510	63 / F	Middle	2 / 3	Yes	No	No	No	Deceased	23.2787
25	E1520	58 / M	Middle	2 / 2	Yes	No	Yes	No	Alive	63.541
26	E1521	53 / F	Middle	2 / 2	No	Yes	No	No	Deceased	16.3279
27	E1532	47 / F	Middle	2 / 2	No	Yes	No	No	Alive	53.4426
28	E1535	50 / F	Middle	2 / 3	No	No	Yes	No	Alive	61.5738
29	E1542	47 / M	Middle	9 / 3	Yes	No	Yes	Yes	Deceased	21.3115
30	E1546	57 / M	Middle	2 / 2	No	Yes	Yes	Yes	Alive	60.9836
31	E1558	52 / F	Middle	3 / 3	No	No	No	No	Deceased	1.08197
32	E1566	49 / M	Lower	2 / 3	Yes	No	Yes	Yes	Deceased	11.4098
33	E1572	56 / M	Middle	2 / 2	No	No	No	No	Alive	59.6066
34	E1573	59 / F	Middle	2 / 3	Yes	No	No	No	Deceased	6.98361
35	E1575	40 / M	Middle	2 / 3	Yes	No	Yes	Yes	Deceased	25.9016
36	E1584	65 / F	Middle	3 / 3	Yes	No	No	No	Deceased	14.2951
37	E1589	60 / F	Middle	2 / 3	No	Yes	No	No	Unknown	Unknown
38	E1610	64 / F	Middle	3 / 3	Yes	No	No	No	Deceased	10.8525
39	E1635	42 / F	Middle	2 / 3	No	Yes	No	No	Alive	50.1639
40	E1756	66 / F	Middle	2 / 3	Yes	No	Yes	No	Unknown	Unknown
41	E1782	52 / F	Middle	3 / 3	Yes	No	No	No	Deceased	22.1311
42	E1793	68 / M	Middle	2 / 3	Yes	No	Yes	Yes	Deceased	9.57377
43	E1796	56 / M	Lower	2 / 3	Yes	Yes	Yes	Yes	Deceased	10.2623
44	E1860	50 / M	Middle	2 / 3	No	No	Yes	Yes	Deceased	47.377
45	E1862	49 / M	Middle	2 / 3	No	No	Yes	Yes	Deceased	10.5574
46	E1864	64 / M	Lower	3 / 3	No	No	No	Yes	Deceased	9.11475
47	E1866	58 / M	Middle	3 / 3	Yes	No	Yes	Yes	Alive	51.8033
48	E1874	53 / F	Middle	3 / 2	Yes	No	No	No	Deceased	6.19672
49	E1877	62 / M	Middle	2 / 3	Yes	No	Yes	Yes	Alive	51.1803
50	E1879	66 / F	Middle	2 / 3	Y	No	No	No	Deceased	24.1311
51	E1880	50 / F	Middle	3 / 3	No	No	No	No	Deceased	16.7213
52	E1882	50 / M	Middle	2 / 2	No	Yes	No	Yes	Alive	55.1475
53	E1885	48 / M	Middle	2 / 3	No	No	Yes	Yes	Deceased	10.7541
54	E1897	68 / M	Middle	3 / 3	Yes	No	Yes	Yes	Deceased	26.5574
55	E1905	65 / M	Middle	2 / 3	No	Yes	Yes	Yes	Alive	45.0492
56	E1910	63 / F	Middle	2 / 2	No	No	Yes	No	Alive	38.3934
*Gender, M, male, F, female.
**, Fhi, famliy history; UGI, upper gastrointestinal
