# Supplementary material for: CSMD1 Shows Complex Patterns of Somatic Copy Number Alterations and Expressions of mRNAs and Target Micro RNAs in Esophageal Squamous Cell Carcinoma
Source: Cancers (Basel). 2022 Oct 13;14(20):5001. doi: 10.3390/cancers14205001 (PMC9599939; doi:10.3390/cancers14205001)
Supplement: Supplementary file 1 [file cancers-14-05001-s001.zip › S-Table 2 probes for CSMD1 exp in EC using qRT_PCR May 27 2022.xls]

## Sheet: Sheet1
S-Table 2		Probes for CSMD1 expression in ESCC using qRT-PCR in ESCC
No.	ABI Assay ID	Assay Name	Part Number	boundary (exon-exon)	size(bp)*	ABI Lot No.
1	Hs00899092	CSMD1	4351372	4-5	72	P140516-006 B03
2	Hs00899103	CSMD1	4351372	5-6	84	P140516-006 B04
3	Hs00899112	CSMD1	4351372	6-7	76	P140519-000 C08
4	Hs00899122	CSMD1	4351372	7-8	72	P140516-006 B06
5	Hs00899131	CSMD1	4351372	8-9	79	P140519-000 C09
6	Hs00899132	CSMD1	4351372	9-10	54	P140516-006 B08
7	Hs00899133	CSMD1	4351372	10-11	107	P140516-006 F09
8	Hs00899084	CSMD1	4351372	24-25	70	P140821-002 E02
9	Hs00899100	CSMD1	4351372	39-40	82	P140821-002 E04
10	Hs00899116	CSMD1	4351372	55-56	114	P140821-002 E06
11	Hs00899130	CSMD1	1139801	70-71	102	1139777 F6
* base pair
