# Supplementary material for: CSMD1 Shows Complex Patterns of Somatic Copy Number Alterations and Expressions of mRNAs and Target Micro RNAs in Esophageal Squamous Cell Carcinoma
Source: Cancers (Basel). 2022 Oct 13;14(20):5001. doi: 10.3390/cancers14205001 (PMC9599939; doi:10.3390/cancers14205001)
Supplement: Supplementary file 1 [file cancers-14-05001-s001.zip › S-Table 3 somatic alterations on CSMD1 in 56 ESCC May 27 2022.xls]

## Sheet: Sheet1
			S-Table 3	Details of somatic alterations on CSMD1 based on SNP array in 56 ESCC
	Array	Case	summmary	Details
No	ID	ID	CSMD1(chr8:2,935,353-4,994,806)	CSMD1 on SNP array
1	GE001	E0362	AI*, CN** Gain	Two CN* gain regions: 2784653-4122444, 4149869-4841962 (cover the whole gene) and AI**
2	GE002	E0381		No significant change
3	GE003	E0387	AI, CN Loss	Two CN loss regions: 3676965-3757524 (exon 5-6) and 3949298-4032708( exon 3-4). One AI region:3553643-3675112
4	GE059	E0410	AI, CN Gain, LOH	One CN gain region:2790152-3041789 (exon 24-70), and the same region shows LOH*** and AI
5	GE004	E0742		No significant change
6	GE005	E0746		No significant change. Some probes > 0.5---1.4.
7	GE006	E0796	AI, CN Gain, CN Loss	One CN loss region:3320429-3907186 (exon 4-12) , One CN gain region: 4578124-4627728 (exon 1-2) and AI
8	GE007	E0822		no significant change
9	GE008	E0844	AI, CN Gain	the whole geneshows CN gain and AI
10	GE011	E1179		No significant change
11	GE012	E1195		No significant change
12	GE013	E1210	AI CN Loss	the whole gene shows CN loss and AI
13	GE014	E1242	AI, CN Loss	the whole gene shows CN loss and AI
14	GE015	E1256	AI, CN Loss	three CN loss regions: 3368396-3984007 (exon 4-11) , 4028371-4633609 (exon 2-3) and 4692570-4834657 (exon 1-2) and AI
15	GE016	E1293	AI, CN Gain	the whole gene shows CN gain, and two regions show AI:2800783-3782940 and 3953333-4735219)
16	GE017	E1400		No significant change. Some probes > 0.25---0.5
17	GE018	E1415		No significant change
18	GE019	E1416	CN Loss	Two CN loss regions: 3757524-3869383(exon 4-5) and 3991406-4487444 (exon 2-4)
19	GE020	E1435		No significant change
20	GE021	E1450	AI	the whole gen shows AI.
21	GE022	E1451		No significant change
22	GE023	E1475	CN Loss, LOH	the whole gene shows CN loss and LOH
23	E1507	E1507	AI, CN Gain, CN Loss	Two CN loss regions: 2784217-4293187(exon 3-70) and 4450007-4834657 (exon 1-2); One CN gain region:4315624-4449958 (exon 2-3) and AI
24	E1510	E1510	CN Loss	One CN loss region: 3265080-3340467 (exon 11-13)
25	E1520	E1520	AI, CN Loss	One CN loss region: 2784653-4265211(exon 3-70), and the whole gene shows AI
26	E1521	E1521	AI, CN Loss	One CN loss region:3536750-4228348 (exon 3-8), (also in 2819856 - 4792649 have more than 10 probes>1.0) and AI
27	E1532	E1532	AI, CN Loss	One CN loss region:3584964-4152613 (exon 3-7), and two AI regions: 3409405-3586210 and 3907080-4204712
28	E1535	E1535	Allelic Imbalance	the two regions show AI: 2785126-2853752 and 3333743-3783028
29	E1542	E1542	CN Gain	the whole gene shows CN gain
30	E1546	E1546	AI, CN Gain	Two CN gain regions: 3304394-4841962 (exon 1-13) and 2785126-319810 (exon 18-70) and AI
31	E1558	E1558	AI, CN Loss	One CN loss region: 3940054-4036841( exon 3-4) and the same region shows AI
32	E1566	E1566	AI	exon 1-2 shows AI (exon 3-4 have several probes show high sig >1.0)
33	E1572	E1572	AI, CN Loss	Three CN loss regions: 2790152-2922143 (exon 52-72), 3114526-422469(exon 3-17),4467400-4786192 (exon 2) and AI
34	E1573	E1573		no significant change
35	E1575	E1575	AI, CN Gain, CN Loss	One CN loss region:2785183-3676118 (exon 6-70), one gain region: 3897953-4474300 (exon 2-4) and one AI region:3693558-4775885 (exon 1-6)
36	E1584	E1584	CN Gain	One CN gain region: 2899175-2973981
37	E1589	E1589		No significant change
38	E1610	E1610	CN Loss	the whole gene shows CN loss
39	E1635	E1635	AI, CN Gain	three regions CN gain:2801065-3735700 (exon 6-70), 3801685-408082( exon 4-5), 4155262-4828264 (exon 1-3) and the whole gene shows AI
40	E1756	E1756	AI, CN Loss	the whole gene shows CN loss and AI
41	E1782	E1782	AI, CN Loss	One CN loss region:2785126-4273016 (exon 3-70) and AI on two loactions (exon4-5, exon 1-2)
42	GE045	E1793	AI, CN Loss	Three CN loss regions:2923754-2785183 (exon 63-70), 3114891-3757310 exon 6- 22), ( 3778626-4666347 (exon 1-6) andAI
43	E1796	E1796		No significant change
44	GE060	E1860	AI	exon 1-59 shows AI
45	GE047	E1862	AI, CN Gain	the whole gene shows CN gain and AI
46	GE048	E1864	LOH	LOH on the whole gene
47	GE049	E1866	AI	the whole gene shows AI
48	GE050	E1874	AI, CN Gain	One CN gain region:3774871-3946832 (exon 3-5), and one AI region:3885132-3947136
49	GE051	E1877		No significant change
50	GE052	E1879	AI, CN Loss	Three CN loss regions: 2785183-3782940 (exon 5-70), 3823387-4228651 (exon 3-5),4399666-4827409 (exon 1-2) and AI
51	GE053	E1880		No significant change. some probes >0.5---2.0
52	GE055	E1882		No significant change. Some probes >0.5---0.8.
53	GE056	E1885	AI	the whole gen shows AI
54	GE054	E1897	AI, CN Loss	Three CN loss regions: 3374707-3520997 (exon 7-11), 4088346-4126485 (exon 3-4), 4244699-4321625 (exon 2-3) and AI
55	GE057	E1905		No significant change
56	GE058	E1910	AI, CN Loss	the whole gene shows CN loss and AI
			*CN, copy number
			**AI, Allelic Imbalance
			*** LOH, loss of heterozygosity
