# Supplementary material for: CSMD1 Shows Complex Patterns of Somatic Copy Number Alterations and Expressions of mRNAs and Target Micro RNAs in Esophageal Squamous Cell Carcinoma
Source: Cancers (Basel). 2022 Oct 13;14(20):5001. doi: 10.3390/cancers14205001 (PMC9599939; doi:10.3390/cancers14205001)
Supplement: Supplementary file 1 [file cancers-14-05001-s001.zip › S-Table 6a corr CN and mRNA Mar 21 2022.xlsx]

## Sheet: Sheet1
		Supplementary Table 6a
		Significant correlations between CN alterations and CSMD1 expressions
No.	SNP#	SNP rs#	Regions on mRNA	rho value	P value
1	1	rs10091902	exon10-11	-1	0.0166667
2	2	rs10096696	exon5-6	0.857143	0.0238095
3	3	rs10097170	exon4-5	-0.738095	0.0458333
4	4	rs10101622	exon55-56	-0.942857	0.0166667
5		rs10101622	exon10-11	-0.885714	0.0333333
6	5	rs10103330	exon6-7	-0.709091	0.0187284
7	6	rs10107716	exon10-11	-0.880952	0.00724206
8		rs10107716	exon9-10	-0.738095	0.0458333
9	7	rs10112948	exon8-9	0.885714	0.0333333
10	8	rs1038062	exon39-40	0.942857	0.0166667
11	9	rs10503197	exon39.40	0.885714	0.0333333
12		rs10503197	exon69-70	0.885714	0.0333333
13	10	rs10503223	exon10-11	-0.785714	0.0480159
14	11	rs10503226	exon10-11	-0.783333	0.0172233
15	12	rs10503241	exon24-25	-1	0.0166667
16	13	rs10503272	exon10-11	-0.942857	0.0166667
17	14	rs10503273	exon10-11	-0.942857	0.0166667
18	15	rs10503285	exon24.25	-1	0.0166667
19	16	rs11136688	exon24-25	-0.793939	0.00984414
20		rs11136688	exon7-8	-0.7	0.043254
21		rs11136688	exon4-5	-0.660606	0.0440266
22	17	rs11136715	exon5-6	0.809091	0.00442802
23		rs11136715	exon4-5	0.833333	0.0082672
24		rs11136715	exon6-7	0.681818	0.0254756
25	18	rs11136721	exon55-56	-1	0.0166667
26	19	rs11136824	exon39-40	1	0.0166667
27	20	rs1158563	exon39-40	0.821429	0.034127
28	21	rs11783144	exon7-8	0.928571	0.00674603
29		rs11783144	exon6-7	0.857143	0.0238095
30		rs11783144	exon8-9	0.857143	0.0238095
31		rs11783144	exon69-70	0.821429	0.034127
32		rs11783144	exon9-10	0.821429	0.034127
33	22	rs11784668	exon6-7	0.892857	0.0123016
34		rs11784668	exon5-6	0.833333	0.015377
35		rs11784668	exon10-11	-0.857143	0.0238095
36	23	rs11784834	exon9-10	0.885714	0.0333333
37	24	rs11988129	exon8-9	1	0.0166667
38	25	rs11997565	exon55-56	-0.785714	0.0480159
39	26	rs12334711	exon10-11	-0.785714	0.0279266
40	27	rs12335289	exon55-56	-1	0.0166667
41	28	rs12541886	exon4-5	-0.821429	0.034127
42	29	rs12550243	exon10-11	-0.857143	0.0107143
43	30	rs12674947	exon6-7	0.833333	0.015377
44		rs12674947	exon5-6	0.785714	0.0279266
45		rs12674947	exon4-5	0.821429	0.034127
46	31	rs13259316	exon10-11	-1	0.0166667
47	32	rs13261262	exon39-40	0.75	0.0254905
48	33	rs13268176	exon7-8	0.892857	0.0123016
49	34	rs13271783	exon39-40	0.709091	0.0275141
50		rs13271783	exon24-25	0.785714	0.0279266
51	35	rs13280168	exon69-70	0.833333	0.015377
52		rs13280168	exon6-7	0.857143	0.0238095
53	36	rs1367320	exon24-25	-0.738095	0.0458333
54	37	rs1394474	exon55-56	-1	0.0166667
55	38	rs1504769	exon9-10	0.821429	0.034127
56		rs1504769	exon4-5	0.785714	0.0480159
57	39	rs1523259	exon55-56	-0.809524	0.0217758
58	40	rs1526337	exon5-6	-0.880952	0.00724206
59		rs1526337	exon4-5	-0.761905	0.036756
60		rs1526337	exon6-7	-0.785714	0.0480159
61	41	rs1631394	exon69-70	0.660606	0.0440266
62	42	rs1647311	exon4-5	-0.684848	0.0350915
63	43	rs1700049	exon10-11	-0.785714	0.0480159
64	44	rs17066348	exon39-40	1	0.0166667
65		rs17066348	exon69-70	0.885714	0.0333333
66	45	rs17066499	exon7-8	0.857143	0.0238095
67		rs17066499	exon24-25	0.821429	0.034127
68		rs17066499	exon69-70	0.821429	0.034127
69	46	rs17068216	exon4-5	-0.738095	0.0458333
70	47	rs17068473	exon24-25	-0.716667	0.0368662
71	48	rs17068542	exon10-11	-0.785714	0.0480159
72	49	rs17068837	exon10-11	-0.880952	0.00724206
73	50	rs17069302	exon5-6	-0.821429	0.034127
74	51	rs17069312	exon10-11	1	0.0166667
75	52	rs17069764	exon8-9	1	0.00277778
76		rs17069764	exon10-11	1	0.0166667
77	53	rs17070105	exon24-25	-0.716667	0.0368662
78	54	rs1714813	exon24-25	-0.942857	0.0166667
79	55	rs17319387	exon4-5	1	0.0166667
80	56	rs17334464	exon69-70	0.664336	0.0221592
81		rs17334464	exon55-56	0.693012	0.0262929
82	57	rs17334548	exon4-5	0.733333	0.0311232
83		rs17334548	exon5-6	0.636364	0.0403864
84	58	rs17335476	exon5-6	0.721212	0.0241946
85	59	rs17348805	exon39-40	1	0.0166667
86		rs17348805	exon69-70	1	0.0166667
87	60	rs17807654	exon69-70	0.942857	0.0166667
88		rs17807654	exon9-10	1	0.0166667
89		rs17807654	exon39-40	0.885714	0.0333333
90	61	rs1864517	exon69-70	0.885714	0.0333333
91	62	rs1867509	exon39-40	0.942857	0.0166667
92	63	rs1991280	exon39-40	0.857143	0.0238095
93	64	rs1996898	exon24-.25	-0.857143	0.0238095
94	65	rs2059581	exon10-11	-0.69697	0.0311411
95	66	rs2128213	exon10-11	-0.821429	0.034127
96	67	rs2291213	exon10-11	-1	0.0166667
97		rs2291213	exon55-56	-0.885714	0.0333333
98	68	rs2406295	exon39-40	0.942857	0.0166667
99	69	rs2469358	exon39-40	0.709091	0.0275141
100	70	rs2552159	exon55-56	-0.857143	0.0238095
101		rs2552159	exon10-11	-0.785714	0.0279266
102	71	rs2554536	exon39-40	1	0.0166667
103	72	rs2554539	exon24-25	1	0.0166667
104	73	rs2554622	exon9-10	-0.785714	0.0279266
105	74	rs2554706	exon10-11	-0.857143	0.0107143
106		rs2554706	exon24-25	-0.648485	0.0490426
107	75	rs2554707	exon10-11	-0.761905	0.036756
108	76	rs2624088	exon24-25	0.738095	0.0458333
109	77	rs2624111	exon39-40	-0.648485	0.0490426
110	78	rs2680599	exon9-10	0.892857	0.0123016
111	79	rs2688266	exon10-11	-0.892857	0.0123016
112	80	rs2688306	exon10-11	-0.761905	0.036756
113	81	rs2720810	exon55-56	-0.885714	0.0333333
114	82	rs2725071	exon39-40	-0.738095	0.0458333
115	83	rs2924755	exon39-40	1	0.0166667
116	84	rs2930379	exon6-7	0.942857	0.0166667
117		rs2930379	exon8-9	0.885714	0.0333333
118	85	rs293884	exon4-5	-0.716667	0.0368662
119		rs293884	exon6-7	-0.7	0.043254
120	86	rs2954624	exon6-7	-0.678322	0.0188251
121		rs2954624	exon5-6	-0.636364	0.0301143
122	87	rs2975373	exon69-70	0.878788	0.00197706
123		rs2975373	exon55-56	0.761905	0.036756
124		rs2975373	exon39-40	0.716667	0.0368662
125	88	rs3802292	exon24-25	-0.821429	0.034127
126	89	rs3849844	exon4-5	-0.648485	0.0490426
127	90	rs3860859	exon69-70	0.821429	0.034127
128	91	rs4099546	exon39-40	0.833333	0.015377
129		rs4099546	exon69-70	0.761905	0.036756
130	92	rs41350751	exon69-70	0.885714	0.0333333
131	93	rs4427198	exon5-6	0.821429	0.034127
132		rs4427198	exon4-5	0.738095	0.0458333
133	94	rs4493928	exon69-70	0.952381	0.00114087
134		rs4493928	exon6-7	0.785714	0.0480159
135		rs4493928	exon7-8	0.785714	0.0480159
136		rs4493928	exon8-9	0.785714	0.0480159
137	95	rs4620305	exon39-40	0.892857	0.0123016
138		rs4620305	exon69-70	0.785714	0.0480159
139	96	rs4875095	exon10-11	1	0.0166667
140	97	rs4875323	exon69-70	0.785714	0.0279266
141		rs4875323	exon39-40	0.761905	0.036756
142	98	rs4875331	exon9-10	-0.885714	0.0333333
143	99	rs4875350	exon24-25	-0.942857	0.0166667
144	100	rs5028014	exon10-11	-0.857143	0.0238095
145		rs5028014	exon24-25	-0.738095	0.0458333
146	101	rs5028016	exon55-56	-0.67783	0.0448093
147	102	rs6558867	exon39-40	0.785714	0.0480159
148	103	rs6981554	exon69-70	0.785714	0.0279266
149		rs6981554	exon39-40	0.785714	0.0480159
150		rs6981554	exon4-5	0.785714	0.0480159
151		rs6981554	exon5-6	0.785714	0.0480159
152	104	rs6990610	exon10-11	-0.928571	0.00674603
153		rs6990610	exon8-9	-0.7	0.043254
154	105	rs7000092	exon69-70	1	0.0166667
155	106	rs7007506	exon69-70	0.964286	0.00277778
156		rs7007506	exon39-40	0.928571	0.00674603
157	107	rs7015612	exon39-40	0.857143	0.0238095
158	108	rs735485	exon69-70	0.942857	0.0166667
159	109	rs779104	exon39-40	0.942857	0.0166667
160		rs779104	exon9-10	0.942857	0.0166667
161		rs779104	exon24-25	0.885714	0.0333333
162		rs779104	exon69-70	0.785714	0.0480159
163	110	rs7813353	exon4-5	1	0.0166667
164	111	rs7816030	exon24-25	-0.809524	0.0217758
165	112	rs7818108	exon4-5	0.809524	0.0217758
166	113	rs7825521	exon39-40	0.821429	0.034127
167	114	rs7834905	exon24-25	-0.786618	0.0119092
168		rs7834905	exon10-11	-0.785714	0.0480159
169	115	rs7835487	exon9-10	1	0.0166667
170	116	rs7837887	exon10-11	-0.892857	0.0123016
171	117	rs7838274	exon8-9	0.885714	0.0333333
172	118	rs8180892	exon24-25	-0.85	0.00607363
173		rs8180892	exon10-11	-0.833333	0.015377
174	119	rs900218	exon39-40	0.648485	0.0490426
175	120	rs9693235	exon9-10	0.964286	0.00277778
176		rs9693235	exon4-5	0.785714	0.0480159
177	121	rs995321	exon24-25	0.648485	0.0490426
178	122	rs13274629	exon 69-70	0.985	<0.001
179	123	rs895695	exon 24-25	-0.732	0.039
