# Supplementary material for: CSMD1 Shows Complex Patterns of Somatic Copy Number Alterations and Expressions of mRNAs and Target Micro RNAs in Esophageal Squamous Cell Carcinoma
Source: Cancers (Basel). 2022 Oct 13;14(20):5001. doi: 10.3390/cancers14205001 (PMC9599939; doi:10.3390/cancers14205001)
Supplement: Supplementary file 1 [file cancers-14-05001-s001.zip › S-Table 6b corr CN and miRNA in ESCC Mar 21 2022.xlsx]

## Sheet: Sheet1
	Supplementary Table 6b.
	Significant correlations between CN alterations and CSMD1 target miRNA expression
SNP no	SNP rs#	miRNA	rho vaule	P value
1	rs10105599	has-miR-135a*	0.964286	0.00277778
2	rs10107710	has-miR-130a	0.890909	0.00138027
3	rs11136724	has-miR-135a*	0.952381	0.00114087
4	rs11992223	has-miR-19a	-0.854545	0.00164924
	rs11992223	has-miR-19b.1*	-0.866667	0.00450838
5	rs11993028	has-miR-183*	0.818182	0.00373447
6	rs12674947	has-miR-130b	-1	<0.001
7	rs13248374	has-miR-135b	0.854545	0.00164924
8	rs13268401	has-miR-135b	1	<0.001
9	rs13274629	hsa-miR-130a	0.954	<0.001
10	rs1504752	has-miR-454	1	0.00277778
11	rs17067292	has-miR-130b	-0.952381	0.00114087
12	rs17067335	has-miR-19b	0.854545	0.00350474
13	rs17068837	has-miR-135b	0.845196	0.0041166
14	rs17069762	has-miR-19b	0.818182	0.0020272
	rs17069762	has-miR-135b	0.809091	0.00442802
15	rs17347502	has-miR-19a	0.928571	0.00223214
16	rs1983474	has-miR-135a*	0.904762	0.00456349
17	rs2086582	has-miR-135b	0.934148	0.000679106
18	rs2128213	has-miR-.135b	0.879273	<0.001
19	rs2554621	has-miR-19a	0.964286	0.00277778
20	rs2554706	has-miR-449a	-0.964286	0.00277778
21	rs2975378	has-miR-135b	0.883333	0.0030754
22	rs4242493	has-miR-135b	0.792713	0.00361294
23	rs4341189	has-miR-135b	0.866667	0.00450838
24	rs4609213	has-miR-135a*	0.842424	0.00445903
25	rs4875428	has-miR-454	1	0.00277778
26	rs7000092	has-miR-130a	1	0.00277778
27	rs7007506	has-miR-130a	0.964286	0.00277778
28	rs7820399	has-miR-.135a*	1	0.00277778
29	rs895695	hsa-miR-33a-1	-1	<0.001
	rs895695	hsa-miR-135b	0.842	0.002
30	rs9693235	has-miR-454	0.904762	0.00456349
