# Supplementary material for: CSMD1 Shows Complex Patterns of Somatic Copy Number Alterations and Expressions of mRNAs and Target Micro RNAs in Esophageal Squamous Cell Carcinoma
Source: Cancers (Basel). 2022 Oct 13;14(20):5001. doi: 10.3390/cancers14205001 (PMC9599939; doi:10.3390/cancers14205001)
Supplement: Supplementary file 1 [file cancers-14-05001-s001.zip › S-Table 6c corr miR and mRNA Mar 21 2022.xlsx]

## Sheet: Sheet1
	Supplementary Table 6c
	Significant correlations between expressions of CSMD1 and its target miRNAs
No	miRNA	target location on CSMD1	rho value	P value
1	has-miR-130b	exon9-10	0.45706	0.00657778
2	has-miR-130b	exon8-9	0.369355	0.0416074
3	has-miR-130b*	exon24-25	0.505263	0.0290236
4	hs-miR-130b*	exon8-9	0.578022	0.0333702
5	has-miR-130b*	exon10-11	0.569231	0.0366345
6	has-miR-.130b*	exon55-56	0.645455	0.037001
7	has-miR-135a	exon8-9	0.535294	0.0349351
8	has-miR-135a*	exon5-6	0.318552	0.0309573
9	has-miR-183*	exon55-56	0.407266	0.0349906
10	has-miR-301a	exon69-70	0.468421	0.0447556
11	has-miR-33a*	exon9-10	0.585714	0.0242547
12	has-miR-33a*	exon10-11	0.620879	0.0268669
