# Supplementary material for: CSMD1 Shows Complex Patterns of Somatic Copy Number Alterations and Expressions of mRNAs and Target Micro RNAs in Esophageal Squamous Cell Carcinoma
Source: Cancers (Basel). 2022 Oct 13;14(20):5001. doi: 10.3390/cancers14205001 (PMC9599939; doi:10.3390/cancers14205001)
Supplement: Supplementary file 1 [file cancers-14-05001-s001.zip › S-Table 5 Expression of CSMD1 target miRNA Oct 4 2022.xls]

## Sheet: S table 5
	S-Table 5	Expression of miRNA target CSMD1 in 56 ESCC (fold change)
No	ID	hsa-miR-183*	hsa-miR-183	hsa-miR-135a*	hsa-miR-135a	hsa-miR-135b*	hsa-miR-135b	hsa-miR-130a*	hsa-miR-130a	hsa-miR-130b*	hsa-miR-130b	hsa-miR-190	hsa-miR-190b	hsa-miR-19a	hsa-miR-19b-1*	hsa-miR-19b	hsa-miR-33a*	hsa-miR-301a	hsa-miR-301b	hsa-miR-449a	hsa-miR-449b	hsa-miR-454*	hsa-miR-454		Ave FC
1	E0362	5.6324	12.1184	1.6421	5.8022		32.6921		8.6676		22.0107	19.788	3.7664	23.936	2.0723	11.1005		26.2715				4.7825	0.0009		12.0189
2	E0381	1.4071	20.7908	0.3205	0.248		2.7584		1.6711		0.6899		0.6006	5.7817		6.7883				0.8113			3.8546		3.81019
3	E0387	36.919	0.08	1.7671			0.2721		0.6383		12.1786		0.1558	0.1729	0.5903	0.3322				0.0545		1.7672	1.7387		4.35898
4	E0410	68.7556	30.1098	1.3187			5.1254		1.1607		3.2889		0.3054	2.6852	1.7898	0.9468							1.6736		10.6509
5	E0742			0.2933	0.0441				1.1536		1.1773		6.4342	2.0661		1.7929				6.5593			1.6662		2.35411
6	E0746	1.7288	0.3098	3.7351			0.4482		0.9413	10.8621	1.0829			0.0455		0.4857				0.4616			0.7156		1.89242
7	E0796	0.803	1.344	0.6749			2.2243		8.0041	1.5093	3.0456		2.1693	11.2131		7.8407	0.0763		1.0461	0.9774			2.2096		3.08126
8	E0822	14.9912	0.6513	0.3928	2.7264		1.54		1.7025		1.929		4.5614	3.0228	0.661	1.9596		3.1397					1.754		3.00244
9	E0844	44.1742	43.5219	1.2459				1.1293	8.8739		65.4029			2.1084		3.1379	0.3194	8.6715		1.4679			2.9265		15.2483
10	E1179		0.3554	43.4151					2.2983		0.1287		52.0508	1.6577		2.9245		23.2844				102.177			25.3658
11	E1195	2.2721	0.7305	1.2012			0.5328	1.673	0.7069		0.6922		5.0242	0.3818	3.83	0.2213				3.8198	0.1513		0.4834		1.55146
12	E1210	2.983	1.3838	0.4483		6.8655	12.8288		2.5744	10.2085	24.0408			5.2136	1.3121	2.3123	0.1699		3.211	1.7828			6.9349		5.48465
13	E1242	0.5469	0.3436	1.5156	0.8602		2.2363		0.111				1.8928	2.1725	1.107	1.4715				21.5289			0.4553		2.85347
14	E1256	0.0002		0.3107					0.1769		0.7711			6.6624		0.5168				0.2943			0.129		1.10767
15	E1293			0.0126					0.3287		0.1073					4.2758		0.1134	0.0504						0.8147
16	E1400	0.9772	0.4427	0.7714			0.7331		0.5937		3.606		7.197	15.8159		0.7245				46.9424			3.303		7.37335
17	E1415	1.3189	0.0991	1.5816			8.1029		5.2302							1.7681	2.627						1.6606		2.79855
18	E1416	10.8475	1.1826	0.5182		0.1817	6.5635	0.2303	1.0439		1.9973			2.3752	3.1658	2.6146				1.7095					2.70251
19	E1435	0.2748		0.0873			10.3913		0.0444							0.302							1.4155		2.08588
20	E1450	1.8199	0.6049	3.8789					1.8189							0.7158									1.76768
21	E1451	1.084	0.9372	0.425	0.3731		0.4182		0.2086	0.1086	0.3714	0.0762	5.5694	0.4725	0.2053	0.3328	0.0362	0.7739	0.3615	1.215	0.2411	1.2593	0.7909		0.76301
22	E1475	12.4209	4.6884	1.1195			0.0856		3.5439	2.221	41.1729			5.4744		1.7997							7.1584		7.96847
23	E1507	28.8482		1.562	1.9549	0.2581	0.0856		0.1684	4.906	2.8003	85.6351	0.5436		0.806		1.0665	0.149				0.3475	0.0006		8.60879
24	E1510	0.9208	2.3275	1.2014		0.107	46.007	1.6775	4.8428		3.2347		1.2619	15.0507	7.06	17.5693				3.9692		2.2625	9.9214		7.82758
25	E1520			1.3645			1.9043		1.012		3.095			0.5968	0.5767	0.7283		1.1388				2.1607	1.4696		1.40467
26	E1521	0.4752	0.5627	0.3419	0.0869	2.6024	1.0334		0.5264	1.6818	4.0653	0.9118	0.108	0.4552	0.4739	0.5344	4.8036	0.9139	0.4218	0.4113		0.2692	0.8011		1.07401
27	E1532	1.1347	0.164	0.7391	2.3102		0.6616		1.7861	0.0481	1.491			0.5813	0.9661	0.5743	0.4113	3.2443	4.5365	32.9748		0.2822	1.574		3.14586
28	E1535			2.93	0.0243		5.1131		0.1256	0.3953	4.8714			0.9704	1.1276	0.8611	0.4218	0.4805				0.5813	0.4356		1.41062
29	E1542	4.5179		0.4689	3.4704	1.0747	23.6663		17.9507					11.3776	9.3576	16.1338		49.5768					5.6199		13.0195
30	E1546	3.3542	8.1529	0.6036			2.3803		0.8803					2.4619	4.7712	0.9548		2.0876				0.4913	1.4572		2.50866
31	E1558		11.9362	0.3698	62.0848			0.9661	0.8729		3.8335		2.6443	2.3628	0.5518	0.6745	0.1924						4.424		7.57609
32	E1566	47.9929		2.3328			328.277		0.9236	1.7525	6.2819	1.6142	0.3348	5.7598	0.472	4.0803	3.7278	15.6349		4.1005		0.3613	0.8432		26.5306
33	E1572	4.6416	0.833	0.2948	1.8299		0.2331	17.2949	0.3802	1.6574	2.4245		20.7009	1.8395	0.8237	0.6434	2.9211			3.2045	3.265		0.7647		3.75013
34	E1573	0.6019	0.0747	0.7168			0.5402		0.2328		0.1054		6.8161	0.0139		0.0429				1.5119	0.1324		0.0341		0.901925
35	E1575	0.0309		0.2596					0.8984	0.3697	0.4177			1.24	0.179	0.2047				0.3027			0.4682		0.43709
36	E1584			2.5033					3.9079					33.2569	0.41	11.3654		5.0894				3.2276	19.6783		9.92985
37	E1589	1.7878	7.2517	1.1006	5.7787		13.3954		13.4891			0.8828	1.6265	17.295		5.6862		15.144					7.3954		7.56943
38	E1610	60.0067	20.5636	8.8865	40.5117	42.1972	180.552		30.2578		32.3234	28.7299		57.3902	11.0553	17.5586	7.1876	1.6568		23.2278		86.8901	7.0369		38.5901
39	E1635	0.9639	0.1833	0.7833	0.4165	0.3121	1.2989		0.4197	0.0297	0.8387		0.2578	0.4734	0.1761	0.5852				0.4519			1.1918		0.55882
40	E1756	5.4472	55.9049	0.4934	0.1011		8.1835	0.065	1.6355	1.371	10.8171		1.4414	21.0756	0.8379	5.2835	0.3365				10.6761		13.9193		8.59931
41	E1782	1.6173	0.9424	1.0941	0.2716	77.0873	1.6457		0.6355	34.3188	17.0499			0.4057	0.3555	0.4165	0.2769			2.3035			0.735		9.27705
42	E1793			0.084					0.9322		2.1015			1.7232		2.9489				13.1815			2.4142		3.34079
43	E1796	2.0979	1.0197	1.5171	0.6503	2.3412	0.8631	0.6969	0.3583	7.8444	0.5361		1.3325	2.1503	1.0778	1.81				1.6562			0.3702		1.64512
44	E1860			0.3577					3.0477	0.1613	1.7985			4.8527		2.7911					0.0436		3.5469		2.07494
45	E1862	8.5146	42.7418	0.7183	0.6998		3.5754		2.8543		2.4103		8.0399	1.7985	0.8384	1.7552				3.2796			1.0406		6.02052
46	E1864	1.3767	3.1819	0.2971	0.01		1.2863		1.9397		1.5448		0.0256	1.8769	1.8308	3.9392				1.7225			0.1231		1.47343
47	E1866	2.0009	1.0925	0.2307			0.4803	0.0046	0.3333	0.0941	0.1462			2.5081	0.062	1.5179				0.4396			4.0507		0.996992
48	E1874	12.9993	0.6312	0.4541			0.7557		0.1691	2.0291	0.5216		2.8163	0.3578		0.7232	0.0098			0.0235	0.4093		0.6165		1.60832
49	E1877	1.4702	0.9767	0.6964			0.5396		0.7735	0.6124	1.3343		0.1313	0.9093	0.44	0.4268		1.2362	0.1441	0.2119					0.707336
50	E1879	0.2948	0.7873	0.9192	0.8581		2.125		1.5175	6.668	3.5555			0.2312	0.4872	0.4676							1.8461		1.64646
51	E1880	5.7849	5.2806	0.6347	5.2087		0.7582		1.2002	17.352	7.673		37.3951	1.4202	3.6583	1.7175		8.7495	4.7168	1.1144			1.2916		6.49723
52	E1882			12.1254					1.4889	10.8924			389.772	2.8306		2.5108							3.0856		60.3865
53	E1885	2.2515	3.3908	1.0487			1.8841		0.995		3.7077		2.6898	0.8025		0.5311				840.028	12.6133		0.8406		72.5652
54	E1897	2.4497	7.1272	1.0725			1.1843		0.358	2.0614	2.8578			0.5233	0.6596	1.1177							0.7374		1.83172
55	E1905			4.4888			0.0173		1.0879	6.5602	0.8941		0.5171	0.4112	0.4723	0.7183				5.1604		5.3625	0.6452		2.19461
56	E1910	2.1234	0.978	0.8127	2.3139		0.5512		0.8427	0.7074	0.9763		3.1119	0.8424	2.4863	0.5706	0.092			1.7982			0.7966		1.26691
		hsa-miR-183*	hsa-miR-183	hsa-miR-135a*	hsa-miR-135a	hsa-miR-135b*	hsa-miR-135b	hsa-miR-130a*	hsa-miR-130a	hsa-miR-130b*	hsa-miR-130b	hsa-miR-190	hsa-miR-190b	hsa-miR-19a	hsa-miR-19b-1*	hsa-miR-19b	hsa-miR-33a*	hsa-miR-301a	hsa-miR-301b	hsa-miR-449a	hsa-miR-449b	hsa-miR-454*	hsa-miR-454
	Median (FC)	2.1	1.02	0.78	0.86	1.71	1.59	0.97	1	1.71	2.41	1.61	2.41	2.07	0.83	1.47	0.34	3.14	0.73	1.72	0.33	1.77	1.46
	Range (FC)	0.0002-68.76	0.07-55.90	0.01-43.42	0.01-62.08	0.11-77.09	0.02-328.28	0.004-17.29	0.04-30.26	0.03-34.32	0.11-65.40	0.08-85.64	0.03-389.77	0.01-57.39	0.06-11.06	0.47-17.57	0.001-7.19	0.11-49.58	0.05-4.72	0.02-840.02	0.04-12.61	0.27-102.18	0.0006-19.68
	Mean (FC)	9.17	7.21	2.15	5.78	13.31	16.27	2.64	2.68	4.86	6.54	19.66	17.85	5.63	1.85	2.94	1.45	8.81	1.81	30.26	3.44	14.15	2.71
