# Supplementary material for: CSMD1 Shows Complex Patterns of Somatic Copy Number Alterations and Expressions of mRNAs and Target Micro RNAs in Esophageal Squamous Cell Carcinoma
Source: Cancers (Basel). 2022 Oct 13;14(20):5001. doi: 10.3390/cancers14205001 (PMC9599939; doi:10.3390/cancers14205001)
Supplement: Supplementary file 1 [file cancers-14-05001-s001.zip › S Table 4 mRNA exp in CSMD1 FINAL.xlsx]

## Sheet: Sheet2
	Table S4: CSMD1 gene expression in ESCC cases, using qRT-PCR
ID	exon 4-5	exon 5-6	exon 6-7	exon 7-8	exon 8-9	exon 9-10	exon10-11	exon 24-25	exon 39-40	exon55-56	exon 69-70
E0362	1.02	0.75	0.8066	1.06	0.84	0.88	0.41	1.33	0.87	NA	1.79
E0381	0.35	0.49	0.3224	0.3737	0.4	0.3	0.22	2.81	8.67	2.25	1.03
E0387	3.86	9.16	0.3491	0.32	2.22	2.81	1.06	1.02	5.87	2.2	1.64
E0410	0.27	0.1	0.8642	0.18	0.47	0.38	0.88	0.15	3.65	1.34	3.27
E0742	3.65	1.9248	0.772	NA	NA	NA	NA	1.2	1.69	0.91	1.42
E0746	2.29	2.422	2.4257	1.79	3.28	3.38	4.53	3.24	6.63	2.48	2.93
E0796	0.06	NA	0.0463	0.07	0.02	0.45	0.05	0.65	0.08	0.15	0.42
E0822	0.24	0.1134	0.3562	0.18	0.41	0.12	NA	0.37	0.83	1.51	0.4
E0844	18.24	12.71	14.6193	21.07	19.52	60.31	54.83	21.15	66.06	115	94.84
E1179	NA	75.0146	NA	NA	NA	NA	NA	NA	NA	NA	20.66
E1195	1.54	3.4	12.1161	10.2	4.63	3.47	3.12	6.93	1.94	2.95	2.63
E1210	0.14	0.1359	0.2642	0.23	NA	NA	NA	0.05	0.06	NA	NA
E1242	20.18	13.062	8.2747	4.32	5.48	5.86	1.51	11.19	1	0.05	1.06
E1256	19.02	41.5449	30.08	NA	3.71	NA	1.45	0.24	1.47	1.69	1.83
E1293	NA	7.76	NA	NA	6.48	2.49	NA	3.36	1.53	0.93	0.26
E1400	NA	0.795	1.32	1.9	0.29	0.71	NA	0.62	NA	NA	2.11
E1415	0.82	0.8802	1.51	0.95	0.93	1.99	0.61	1.86	0.64	2.73	0.83
E1416	9.4	6.03	3.7	4.36	13.95	4.85	13.33	7.48	2.97	10.28	10
E1435	NA	NA	NA	NA	NA	NA	NA	NA	0.34	0.13	0.27
E1450	2.54	8.1794	NA	2.68	NA	NA	1.17	0.38	7.35	1.84	5.2
E1451	21	14.3174	12.95	17.11	0.52	0.17	0.16	0.36	NA	NA	22.77
E1475	13.74	3.6604	7.32	8.43	11.42	3.83	3.53	12.32	1.24	1.06	4.06
E1507	0.18	NA	NA	NA	NA	NA	NA	NA	NA	NA	0.7
E1510	0.3	0.502	0.44	0.41	0.36	0.38	0.41	0.78	0.59	0.91	0.55
E1520	NA	6.22	5.14	3.59	0.94	0.69	0.42	0.21	0.47	0.16	2.94
E1521	NA	0.0508	0.82	NA	4.49	9.27	5.47	8.66	6.13	2.19	8.15
E1532	NA	0.06	0.07	0.1	NA	0.16	NA	NA	NA	0.26	0.95
E1535	NA	NA	NA	NA	NA	2.1	0.88	0.45	1.32	0.3	0.18
E1542	257.17	315.151	242.88	133.34	269.27	121.36	NA	NA	65.09	NA	90.45
E1546	0.16	0.2995	0.39	0.49	0.16	0.11	0.29	0.28	0.18	0.26	0.15
E1558	0.63	2.7959	2.49	40.54	13.86	4.33	4.77	36.09	34.22	15.11	32.66
E1566	12.39	26.4684	18.62	30.16	52.38	22.71	NA	NA	NA	NA	14.02
E1572	15.77	9.2503	11.29	14.68	8.24	5.66	9.05	14.84	1.51	8.14	4.74
E1573	0.21	0.4374	0.82	0.47	0.09	0.13	NA	0.09	NA	NA	0.2
E1575	0.35	0.0637	0.12	NA	NA/NA	NA	NA	0.21	0.07	NA	3.78
E1584	11.3	7.5826	8.15	13.07	4.85	9.45	13.93	6.41	5.46	3.14	1.7
E1589	NA	NA	NA	NA	NA	NA	NA	NA	NA	2.46	0.78
E1610	0.02	0.32	0.35	1.24	1.39	1.84	1.88	0.87	0.43	1.9	2.02
E1635	3.62	0.44	0.98	0.89	0.67	0.97	NA	1.16	1.66	0.58	4.19
E1756	0.13	0.29	0.35	0.35	0.25	0.18	0.21	0.29	0.23	0.25	0.21
E1782	0.43	0.64	0.7	0.74	NA	0.84	1.14	1.42	0.35	6.6	2.27
E1796	NA	NA	NA	NA	NA	NA	NA	NA	NA	NA	0.29
E1860	NA	0.36	NA	NA	NA	NA	NA	NA	NA	NA	NA
E1862	0.29	0.16	0.22	NA	NA	NA	NA	NA	0.28	NA	NA
E1864	0.29	0.27	0.18	0.5	0.3	NA	NA	1.76	0.18	0.87	0.33
E1874	0.07	0.04	0.12	0.07	0.04	0.07	0.12	1.97	1.12	NA	0.17
E1877	NA	NA	NA	NA	NA	0.93	NA	NA	NA	0.64	0.6
E1879	149.76	69.34	94.64	18.75	57.05	70.74	55.28	107.88	50.87	15.2	55.84
E1880	1.07	0.82	1.95	2.58	18.5	3.92	6.49	11.83	3.6	2.72	4.55
E1882	7.34	14.31	10.14	3.96	5.66	18.87	15.9	73.22	73.73	83.85	11.71
E1885	120.17	40.31	63.92	32.61	43.72	50.94	13.63	20.68	63.95	32.67	48.55
E1897	0.58	0.5525	0.31	0.39	NA	0.18	NA	0.46	NA	NA	0.48
E1905	NA	NA	NA	3.86	NA	NA	NA	4.75	0.13	0.59	2.47
E1910	1.29	2.3127	1.29	0.62	1.01	0.36	0.79	0.77	0.57	1.48	0.9
median (FC)	1.07	0.8802	1.29	1.52	2.22	1.92	1.31	1.16	1.4	1.51	2.02
Range (FC)	0.02-257.17	0.04-315.15	0.05-242.88	0.07-133.34	0.02-269.27	0.07-121.36	0.05-55.28	0.05-107.88	0.06-73.73	0.05-115.0	0.15-94.84
Average (FC)	11.42	15.25	13.13	9.47	15.08	10.45	6.8	8.65	10.12	8.4	9.33
