# Supplementary material for: CSMD1 Shows Complex Patterns of Somatic Copy Number Alterations and Expressions of mRNAs and Target Micro RNAs in Esophageal Squamous Cell Carcinoma
Source: Cancers (Basel). 2022 Oct 13;14(20):5001. doi: 10.3390/cancers14205001 (PMC9599939; doi:10.3390/cancers14205001)
Supplement: Supplementary file 1 [file cancers-14-05001-s001.zip › S-Table 7ab mRNA_miR in EC w_wo DNA changes FINAL.xls]

## Sheet: S-tab7ab
S-table 7a		CSMD1 expression in ESCC patients with and without somatic CN alterations, AI, and LOH
	CSMD1	Expression (FC)*	Expression (FC)	FC difference between
	mRNA	Cases with DNA alterations**	Cases without DNA alterations	patients with /without
	(exons)	(n=37)	(n=17)	DNA alterations
1	exon 4-5	15.69	1.95	8.05
2	exon 8-9	19.37	3.47	5.58
3	exon 9-10	13.25	3.09	4.29
4	exon 6-7	16.24	4.06	4
5	exon 7-8	11.56	3.94	2.93
6	exon 69-70	11.77	4.45	2.64
7	exon 5-6	17.25	9.58	1.8
8	exon10-11	7.46	4.43	1.68
9	exon 39-40	10.21	9.82	1.04
10	exon 24-25	8.53	8.94	0.99
11	exon55-56	8.32	8.6	0.97
S-Table 7b		Expression of miRNA targets for CSMD1 in ESCC patients with and without somatic CN alterations, AI, and LOH
		Expression (FC)*	Expression (FC)	FC difference between
	miRNA	Cases with DNA alterations**	Cases without DNA alterations	patients with /without
		(n=39)	(n=17)	DNA alterations
1	hsa-miR-190	27.34	0.48	56.96
2	hsa-miR-135b	22.5	2.93	7.68
3	hsa-miR-449a	41.71	6.31	6.61
4	hsa-miR-135b*	14.52	2.34	6.21
5	hsa-miR-449b	5.4	0.17	5.88
6	hsa-miR-130b	8.45	1.56	5.42
7	hsa-miR-183*	11.78	2.75	4.28
8	hsa-miR-135a	7.27	2.15	3.38
9	hsa-miR-183	9.18	2.99	3.07
10	hsa-miR-130a*	3.05	1.18	2.58
11	hsa-miR-19b	3.46	1.78	1.94
12	hsa-miR-19a	6.47	3.62	1.79
13	hsa-miR-454	3.04	1.9	1.6
14	hsa-miR-130a	3	1.95	1.54
15	hsa-miR-19b-1*	1.94	1.48	1.31
16	hsa-miR-33a*	1.47	1.33	1.11
17	hsa-miR-301b	1.85	1.74	1.06
18	hsa-miR-301a	8.85	8.72	1.02
19	hsa-miR-130b*	3.8	7.75	0.49
20	hsa-miR-135a*	1.2	4.32	0.28
21	hsa-miR-454*	8.62	36.27	0.24
22	hsa-miR-190b	2.9	37.07	0.08
		* FC, fold change
		** DNA alterations include copy number (CN) alterations and allelic imbalance (AI)
